# Supplementary material for: Genetic Panel Testing for Malignant Hyperthermia in Japan: Discovery of Novel Variants and Clinical Implications
Source: Genes (Basel). 2025 Aug 11;16(8):944. doi: 10.3390/genes16080944 (PMC12385375; doi:10.3390/genes16080944)
Supplement: Supplementary file 1 [file genes-16-00944-s001.zip]

Archive with 1 entries (1 files):
- genes-3772861-supplementary.xlsx
