# Supplementary material for: Genetic Panel Testing for Malignant Hyperthermia in Japan: Discovery of Novel Variants and Clinical Implications
Source: Genes (Basel). 2025 Aug 11;16(8):944. doi: 10.3390/genes16080944 (PMC12385375; doi:10.3390/genes16080944)
Supplement: Supplementary file 1 [file genes-16-00944-s001.zip › genes-3772861-supplementary.xlsx]

## Sheet: S1 Header Explanation
	Column headers		Meaning
	Genes		Name of the gene in which the variant was identified
	AA changes		Amino acid change caused by the variant
	Chr		Chromosome number where the variant is located
	Region(GRCh37)		Genomic coordinate of the variant based on the GRCh37/hg19 human genome reference
	type		Type of variant (SNP = single nucleotide polymorphism)
	Reference/Allel		The reference nucleotide and the altered allele
	HGVS.c		Nucleotide change described using the Human Genome Variation Society (HGVS) nomenclature at the cDNA level
	CICR		Result of calcium-induced calcium release (CICR) functional assay
	Number of families who underwent CICR testing		Number of families tested functionally using the CICR assay for that variant
	Number of families		Total number of families in which the variant was identified, regardless of CICR testing
	dbSNP		Identifier of the variant in the dbSNP database
	Zygosity		Zygosity of the variant
	MAF		Minor Allele Frequency (MAF) in public population databases
	in silico
		mutation taster	Prediction result from MutationTaster (e.g., “Deleterious” = likely disease-causing)
		CADD	CADD (Combined Annotation Dependent Depletion) score indicating deleteriousness of the variant
		REVEL	REVEL (Rare Exome Variant Ensemble Learner) score; ranges from 0 to 1, with higher scores indicating higher likelihood of pathogenicity
		SIFT Score	SIFT (Sorting Intolerant From Tolerant) numerical score; lower scores indicate higher likelihood of being damaging
		SIFT Classification	SIFT prediction of whether the amino acid change is likely “Deleterious” or “Tolerated”
		PP2 Score	PolyPhen-2 numerical score predicting functional impact of the variant (range: 0 to 1)
		PP2 Classification	PolyPhen-2 classification of the variant effect (e.g., “Probably damaging”, “Benign”)
	Clinvar annotation		Clinical significance of the variant as reported in ClinVar (e.g., “Pathogenic”, “Likely pathogenic”)
			Clinvar annotation URL
	blue highlighting		Individuals with a negative CICR test

## Sheet: S1 RYR1 and CACNA1S variants
	Genes	AA changes	Chr	Region(GRCh37)	type	Reference/Allel	HGVS.c	CICR test	Number of families who underwent CICR testing	Number of families	Number of individuals	dbSNP	Zygosity	MAF	in silico							Clinvar annotation
														gnomAD v4.0 (Exome)	mutation taster	CADD	REVEL	SIFT Score	SIFT Classification	PP2 Score	PP2 Classification
	RYR1	Q155K	19	38934827	SNP	C/A	c.463C>A	positive	2	5	7	rs193922750	Hetero	NA	Deleterious	26.6	0.94	0	Deleterious	0.998	Probably damaging	Likely pathogenic	https://www.ncbi.nlm.nih.gov/clinvar/variation/133132/
		R163C	19	38934851	SNP	C/T	c.487C>T	positive	2	2	2	rs118192161	Hetero	1e-06	Deleterious	28.4	0.959	0	Deleterious	1	Probably damaging	Pathogenic	https://www.ncbi.nlm.nih.gov/clinvar/variation/12967/
		G341R	19	38939352	SNP	G/A	c.1021G>A	positive	1	1	1	rs121918592	Hetero	3e-06	Deleterious	27.2	0.864	0.01	Deleterious	0.992	Probably damaging	Pathogenic	https://www.ncbi.nlm.nih.gov/clinvar/variation/12969/
		G341R	19	38939352	SNP	G/C	c.1021G>C	positive	1	1	1	rs121918592	Hetero	NA	Deleterious	25.6	0.876	0.01	Deleterious	0.992	Probably damaging	Pathogenic	https://www.ncbi.nlm.nih.gov/clinvar/variation/132992/
		Y522C	19	38945999	SNP	A/G	c.1565A>G	not tested	0	1	1	rs118192162	Hetero	NA	Deleterious	26.3	0.949	0	Deleterious	0.999	Probably damaging	Likely pathogenic	https://www.ncbi.nlm.nih.gov/clinvar/variation/133100/
		R530H	19	38946103	SNP	G/A	c.1589G>A	not tested	0	1	2	rs111888148	Hetero	2.9e-05	Deleterious	31	0.93	0	Deleterious	0.999	Probably damaging	Likely pathogenic	https://www.ncbi.nlm.nih.gov/clinvar/variation/133101/
		R614L	19	38948186	SNP	G/T	c.1841G>T	positive	4	5	6	rs193922772	Hetero	1e-06	Deleterious	29.4	0.931	0	Deleterious	0.995	Probably damaging	Pathogenic	https://www.ncbi.nlm.nih.gov/clinvar/variation/133108/
		R2163H	19	38985205	SNP	G/A	c.6488G>A	positive	1	1	1	rs118192163	Hetero	1e-06	Deleterious	29	0.933	0	Deleterious	0.998	Probably damaging	Pathogenic	https://www.ncbi.nlm.nih.gov/clinvar/variation/12974/
		V2168M	19	38985219	SNP	G/A	c.6502G>A	positive	1	1	1	rs118192176	Hetero	3e-06	Deleterious	27.7	0.896	0	Deleterious	0.999	Probably damaging	Pathogenic	https://www.ncbi.nlm.nih.gov/clinvar/variation/12976/
		T2206M	19	38986923	SNP	C/T	c.6617C>T	positive	1	1	3	rs118192177	Hetero	2.1e-05	Deleterious	29.2	0.95	0	Deleterious	0.999	Probably damaging	Pathogenic	https://www.ncbi.nlm.nih.gov/clinvar/variation/12977/
		V2280I	19	38987541	SNP	G/A	c.6838G>A	positive	1	1	1	rs193922797	Hetero	6.4e-05	Deleterious	27.2	0.641	0.01	Deleterious	0.486	Possibly damaging	Likely pathogenic	https://www.ncbi.nlm.nih.gov/clinvar/variation/133172/
		R2336H	19	38989863	SNP	G/A	c.7007G>A	positive	1	1	1	rs112563513	Hetero	3e-06	Deleterious	27.2	0.903	0	Deleterious	0.761	Possibly damaging	Pathogenic	https://www.ncbi.nlm.nih.gov/clinvar/variation/133174/
		S2345R	19	38990282	SNP	C/A	c.7035C>A	positive	1	1	1	rs1448949048	Hetero	NA	Deleterious	19.4	0.747	0	Deleterious	0.617	Possibly damaging	Likely pathogenic	https://www.ncbi.nlm.nih.gov/clinvar/variation/1210320/
		R2508C	19	38991538	SNP	C/T	c.7522C>T	positive	2	3	3	rs118192178	Hetero	1e-06	Deleterious	27.9	0.861	0	Deleterious	0.998	Probably damaging	Likely pathogenic	https://www.ncbi.nlm.nih.gov/clinvar/variation/65981/
		R2508H	19	38991539	SNP	G/A	c.7523G>A	positive	1	1	3	rs193922818	Hetero	1e-06	Deleterious	27.4	0.898	0	Deleterious	0.987	Probably damaging	Likely pathogenic	https://www.ncbi.nlm.nih.gov/clinvar/variation/133207/
		E3104K	19	39002961	SNP	G/A	c.9310G>A	negative	1	1	2	rs193922832	Hetero	9e-06	Deleterious	27.2	0.868	0.11	Tolerated	0.981	Probably damaging	Likely pathogenic	https://www.ncbi.nlm.nih.gov/clinvar/variation/133240/
		L4838V	19	39071010	SNP	C/G	c.14497C>G	positive	3	3	10	rs193922878	Hetero	NA	Deleterious	24.7	0.882	0.01	Deleterious	0.994	Probably damaging	Likely pathogenic	https://www.ncbi.nlm.nih.gov/clinvar/variation/133074/
		R14W	19	38924509	SNP	C/T	c.40C>T	not tested	0	1	1	rs200665559	Hetero	2e-06	Deleterious	25.6	0.77	0	Deleterious	0.993	Probably damaging	Uncertain_significance	https://www.ncbi.nlm.nih.gov/clinvar/variation/2435569/
		D17N	19	38931388	SNP	G/A	c.49G>A	not tested	0	1	1	rs755878800	Hetero	4.3e-05	Deleterious	25.4	0.751	0	Deleterious	0.997	Probably damaging	Uncertain_significance	https://www.ncbi.nlm.nih.gov/clinvar/variation/842174/
		T84M	19	38933074	SNP	C/T	c.251C>T	positive	2	3	6	rs186983396	Hetero	7.9e-05	Deleterious	24.6	0.735	0.02	Deleterious	0.989	Probably damaging	Uncertain_significance	https://www.ncbi.nlm.nih.gov/clinvar/variation/808527/
		D167G	19	38934864	SNP	A/G	c.500A>G	positive	2	2	2	rs2513974991	Hetero/Homo	3e-06	Deleterious	25.7	0.905	0	Deleterious	1	Probably damaging	Not Reported
		E176D	19	38934892	SNP	G/T	c.528G>T	positive	1	1	1	rs1568436081	Hetero	NA	Deleterious	20.4	0.504	0	Deleterious	0.962	Probably damaging	Uncertain_significance	https://www.ncbi.nlm.nih.gov/clinvar/variation/590556/
		W199R	19	38935281	SNP	T/C	c.595T>C	not tested	0	1	1	NA	Hetero	NA	Deleterious	25.4	0.909	0	Deleterious	1	Probably damaging	Not Reported
		E209K	19	38935311	SNP	G/A	c.625G>A	positive	1	1	1	rs771058055	Hetero	2.1e-05	Benign	25	0.711	0.39	Tolerated	0.497	Possibly damagind	Uncertain_significance	https://www.ncbi.nlm.nih.gov/clinvar/variation/478249/
		R274H	19	38939015	SNP	G/A	c.821G>A	negative	2	4	6	rs368711923	Hetero	7.5e-05	Benign	24.5	0.462	0.17	Tolerated	0.903	Probably damaging	Conflicting_classifications_of_pathogenicity	https://www.ncbi.nlm.nih.gov/clinvar/variation/590609/
		A291V	19	38939066	SNP	C/T	c.872C>T	not tested	0	1	1	rs200572262	Hetero	4e-05	Benign	22.8	0.624	0.01	Deleterious	0.905	Probably damaging	Uncertain_significance	https://www.ncbi.nlm.nih.gov/clinvar/variation/851952/
		R316L	19	38939141	SNP	G/T	c.947G>T	negative	1	1	1	rs193922761	Hetero	0.000005	Deleterious	28.5	0.928	0.01	Deleterious	1	Probably damaging	Uncertain_significance	https://www.ncbi.nlm.nih.gov/clinvar/variation/133242/
		K364R	19	38939422	SNP	A/G	c.1091A>G	not tested	0	1	2	rs773211591	Hetero	0.000025	Deleterious	25.4	0.673	0.03	Deleterious	0.997	Probably damaging	Not Reported
		R367Q	19	38939431	SNP	G/A	c.1100G>A	positive	1	1	1	rs113332073	Hetero	4e-06	Deleterious	25.3	0.651	0.09	Tolerated	0.999	Probably damaging	Uncertain_significance	https://www.ncbi.nlm.nih.gov/clinvar/variation/133003/
		R391C	19	38942452	SNP	C/T	c.1171C>T	not tested	0	1	2	rs180914178	Hetero	0.000019	Deleterious	26.1	0.684	0	Deleterious	0.425	Benign	Uncertain_significance	https://www.ncbi.nlm.nih.gov/clinvar/variation/2160508/
		R533H	19	38946112	SNP	G/A	c.1598G>A	positive	2	2	2	rs144336148	Hetero	0.000115	Deleterious	25.7	0.824	0.35	Tolerated	1	Probably damaging	Uncertain_significance	https://www.ncbi.nlm.nih.gov/clinvar/variation/133103/
		S604P	19	38948155	SNP	T/C	c.1810T>C	positive	1	1	1	rs901536375	Hetero	NA	Deleterious	28.1	0.951	0	Deleterious	1	Probably damaging	Uncertain_significance	https://www.ncbi.nlm.nih.gov/clinvar/variation/594411/
		R727L	19	38949798	SNP	G/T	c.2180G>T	not tested	0	1	1	NA	Hetero	-	Deleterious	27.4	0.695	0	Deleterious	0.997	Probably damaging	Not Reported
		R870W	19	38954093	SNP	C/T	c.2608C>T	negative	1	1	1	rs573876812	Hetero	1.3e-05	Deleterious	29.5	0.731	0	Deleterious	1	Probably damaging	Uncertain_significance	https://www.ncbi.nlm.nih.gov/clinvar/variation/1445779/
		E887K	19	38954144	SNP	G/A	c.2659G>A	negative	1	1	1	rs766827383	Hetero	1.9e-05	Deleterious	27	0.809	0	Deleterious	0.991	Probably damaging	Uncertain_significance	https://www.ncbi.nlm.nih.gov/clinvar/variation/569224/
		N1164H	19	38959714	SNP	A/C	c.3490A>C	not tested	0	1	3	rs2514113876	Hetero	0.000001	Deleterious	24.4	0.655	0	Deleterious	0.978	Probably damaging	Not Reported
		R1274G	19	38964071	SNP	C/G	c.3820C>G	not tested	0	1	1	rs1425575552	Hetero	3.1e-05	Deleterious	25.3	0.577	0	Deleterious	0.735	Possibly damagind	Uncertain_significance	https://www.ncbi.nlm.nih.gov/clinvar/variation/891066/
		P1592L	19	38973997	SNP	C/T	c.4775C>T	positive	3	3	3	rs193922777	Hetero/Homo	6e-06	Deleterious	26.5	0.927	0	Deleterious	1	Probably damaging	Uncertain_significance	https://www.ncbi.nlm.nih.gov/clinvar/variation/133135/
		W1625C	19	38974097	SNP	G/T	c.4875G>C	not tested	0	1	1	rs1455091795	Hetero	NA	Deleterious	29.2	0.926	0	Deleterious	0.999	Probably damaging	Uncertain_significance	https://www.ncbi.nlm.nih.gov/clinvar/variation/3387724/
		M2208K	19	38986929	SNP	T/A	c.6623T>A	not tested	0	1	1	NA	Hetero	-	Deleterious	25.8	0.974	0	Deleterious	0.979	Probably damaging	Not Reported
		S2345T	19	38990281	SNP	G/C	c.7034G>C	positive	1	1	1	rs762454967	Hetero	NA	Deleterious	25.2	0.744	0.04	Deleterious	0.459	Possibly damagind	Uncertain_significance	https://www.ncbi.nlm.nih.gov/clinvar/variation/2736878/
		I2358T	19	38990320	SNP	T/C	c.7073T>C	positive	1	1	4	NA	Hetero	-	Deleterious	24.8	0.912	0	Deleterious	0.47	Possibly damagind	Not Reported
		P2366R	19	38990344	SNP	C/G	c.7097C>G	positive	1	1	1	rs193922806	Hetero	NA	Deleterious	23.5	0.88	0	Deleterious	0.346	benign	Uncertain_significance	https://www.ncbi.nlm.nih.gov/clinvar/variation/133186/
		D2431H	19	38990624	SNP	G/C	c.7291G>C	not tested	0	1	1	NA	Hetero	-	Deleterious	25.6	0.939	0	Deleterious	0.997	Probably damaging	Not Reported
		D2431E	19	38990626	SNP	C/A	c.7293C>A	positive	1	1	1	NA	Hetero	-	Deleterious	21.7	0.743	0.01	Deleterious	0.967	Probably damaging	Not Reported
		R2454G	19	38991282	SNP	C/G	c.7360C>G	positive	1	1	1	NA	Hetero	-	Deleterious	26.3	0.893	0	Deleterious	0.982	Probably damaging	Not Reported
		R2615H	19	38993528	SNP	G/A	c.7844G>A	negative	1	1	1	rs145183043	Hetero	9.8e-05	Deleterious	32	0.811	0.03	Deleterious	0.987	Probably damaging	Uncertain_significance	https://www.ncbi.nlm.nih.gov/clinvar/variation/478280/
		R2625C	19	38993557	SNP	C/T	c.7873C>T	positive	1	1	1	rs377686237	Hetero	1.8e-05	Deleterious	33	0.785	0	Deleterious	0.99	Probably damaging	Uncertain_significance	https://www.ncbi.nlm.nih.gov/clinvar/variation/575350/
		D2769N	19	38995716	SNP	G/A	c.8305G>A	not tested	0	1	3	rs566495420	Hetero	0.000031	Benign	24.3	0.316	0.02	Deleterious	0.015	Benign	Conflicting_classifications_of_pathogenicity	https://www.ncbi.nlm.nih.gov/clinvar/variation/167619/
		E2824K	19	38996515	SNP	G/A	c.8470G>A	negative	1	1	1	rs1970421312	Hetero	1e-06	Deleterious	25	0.673	0.07	Tolerated	0.461	Possibly damagind	Not Reported
		R3119H	19	39003007	SNP	G/A	c.9356G>A	negative	1	1	1	rs193922833	Hetero	1e-05	Deleterious	25.9	0.711	0	Deleterious	0.24	benign	Uncertain_significance	https://www.ncbi.nlm.nih.gov/clinvar/variation/133241/
		M3266I	19	39008111	SNP	G/A	c.9798G>A	negative	1	1	1	rs188176550	Hetero	NA	Deleterious	24.8	0.564	0.03	Deleterious	0.838	Possibly damagind	Uncertain_significance	https://www.ncbi.nlm.nih.gov/clinvar/variation/3385512/
		R3321S	19	39008276	SNP	A/C	c.9963.A>C	positive	1	1	1	rs1038063554	Hetero	3e-06	Deleterious	15.47	0.635	0.03	Deleterious	0.039	benign	Uncertain_significance	https://www.ncbi.nlm.nih.gov/clinvar/variation/661873/
		K3367R	19	39009935	SNP	A/G	c.10100A>G	positive	2	2	2	rs118192126	Hetero	NA	Deleterious	22.8	0.632	0.08	Tolerated	0.012	benign	Likely_benign	https://www.ncbi.nlm.nih.gov/clinvar/variation/65956/
		N3555I	19	39017670	SNP	A/T	c.10664A>T	negative	1	1	1	rs199689862	Hetero	4.4e-05	Deleterious	24.3	0.814	0.08	Tolerated	0.855	Possibly damagind	Conflicting_classifications_of_pathogenicity	https://www.ncbi.nlm.nih.gov/clinvar/variation/224399/
		V3602M	19	39018404	SNP	G/A	c.10804G>A	not tested	0	1	1	rs1971534694	Hetero	2e-06	Deleterious	27.1	0.77	0	Deleterious	0.902	Probably damaging	Uncertain_significance	https://www.ncbi.nlm.nih.gov/clinvar/variation/2146835/
		N3913D	19	39034034	SNP	A/G	c.11737A>G	positive	1	1	1	NA	Hetero	-	Deleterious	25.6	0.924	0	Deleterious	0.995	Probably damaging	Not Reported
		Q3964Rfs*105	19	39034299	frameshift deletion	AGGT/ -	c.11891_11892del	positive	1	1	1	NA	Hetero	-	-	-	-	-	-	-	-
		L3984P	19	39034454	SNP	T/C	c.11951T>C	not tested	0	1	1	NA	Hetero	-	Deleterious	27.9	0.983	0	Deleterious	0.999	Probably damaging	Not Reported
		I4184M	19	39052037	SNP	C/G	c.12567C>G	negative	1	1	1	rs1399924475	Hetero	1e-06	Deleterious	20.2	0.633	0.03	Deleterious	0.992	Probably damaging	Uncertain_significance	https://www.ncbi.nlm.nih.gov/clinvar/variation/3069849/
		K4477N	19	39056405	SNP	A/C	c.13431A>C	posaitive	1	2	2	rs1973390396	Hetero	NA	Deleterious	18.62	0.412	0.08	Tolerated	0.995	Probably damaging	Not Reported
		L4769F	19	39068785	SNP	C/T	c.14305C>T	not tested	1	1	1	rs755948352	Hetero	1.4e-05	Benign	12.9	0.295	0.25	Tolerated	0.003	benign	Uncertain_significance	https://www.ncbi.nlm.nih.gov/clinvar/variation/3070283/
		Y4852S	19	39071053	SNV	A/C	c.14555A>C	not tested	0	1	1	NA	Hetero	-	Deleterious	27.1	0.958	0	Deleterious	0.998	Probably damaging	Not Reported
		I4898T	19	39075629	SNV	T/C	c.14693T>C	positive	1	1	1	rs118192170	Hetero	1e-06	Deleterious	28.3	0.953	0	Deleterious	0.994	Probably damaging	Uncertain_significance	https://www.ncbi.nlm.nih.gov/clinvar/variation/12975/
		W5020G	19	39078001	SNV	T/G	c.15058T>G	positive	1	1	1	NA	Hetero	-	Deleterious	27.7	0.873	0	Deleterious	0.986	Probably damaging	Not Reported
		A5025G	19	39078017	SNV	C/G	c.15074C>G	positive	1	1	1	rs2145922134	Hetero	1e-06	Deleterious	32	0.605	0	Deleterious	0.985	Probably damaging	Uncertain_significance	https://www.ncbi.nlm.nih.gov/clinvar/variation/1390734/
	CACNA1S	N64D	1	201079360	SNV	T/C	c.190A>G	negative	1	1	1	rs1663047287	Hetero	1e-06	Benign	26.4	0.833	0	Deleterious	0.997	Probably damaging	Not Reported
		R174W	1	201061121	SNV	G/A	c.520C>T	posi 2family nega 2family	4	5	6	rs772226819	Hetero/Homo	1.8e-05	Deleterious	33	0.91	0	Deleterious	0.998	Probably damaging	Drug response	https://www.ncbi.nlm.nih.gov/clinvar/variation/575733/
		L298I	1	201058394	SNV	G/T	c.892C>A	negative	1	1	1	rs1456956004	Hetero	5e-06	Deleterious	26.2	0.78	0	Deleterious	0.885	Possibly damaging	Not Reported
		G321V	1	201056996	SNV	C/A	c.1189G>T	positive	1	1	1	NA	Hetero	NA	Deleterious	33	0.949	0	Deleterious	0.976	Probably damaging	Not Reported
		A560T	1	201046197	SNV	C/T	c.1678G>A	positive	1	1	2	rs763794604	Hetero	2.7e-05	Benign	29.2	0.876	0.01	Deleterious	0.996	Probably damaging	Conflicting_classifications_of_pathogenicity	https://www.ncbi.nlm.nih.gov/clinvar/variation/294760/
		S879P	1	201036037	SNV	A/G	c.2635T>C	positive	1	2	2	rs573597311	Hetero	4.9e-05	Deleterious	27.3	0.968	0	Deleterious	0.985	Probably damaging	Conflicting_classifications_of_pathogenicity	https://www.ncbi.nlm.nih.gov/clinvar/variation/2193972/
		F1060V	1	201030472	SNV	A/C	c.3405T>G	negative	1	1	1	NA	Hetero	NA	Deleterious	28.4	0.966	0.02	Deleterious	0.999	Probably damaging	Not Reported
		F1161L	1	201028359	SNV	G/C	c.3483C>G	nagative	1	1	1	NA	Homo	NA	Deleterious	25.7	0.923	0.01	Deleterious	0.998	Probably damaging	Not Reported
		D1382V	1	201019613	SNV	T/A	c.4145A>T	positine	3	3	3	rs1007920084	Hetero	1.2e-05	Deleterious	29.2	0.971	0	Deleterious	0.999	Probably damaging	Uncertain significance	https://www.ncbi.nlm.nih.gov/clinvar/variation/541037/
		G1459S	1	201017776	SNV	C/T	c.4375G>A	not tested	0	1	3	rs751530767	Hetero	1e-05	Deleterious	30	0.568	0	Deleterious	1	Probably damaging	Uncertain_significance	https://www.ncbi.nlm.nih.gov/clinvar/variation/3386302/

## Sheet: S2 CGS Rank 5 and 6
	Sex	Age (years)	CGS Score	CGS Rank	Volatile inhalational anesthetics	Succinylcholine	DNA extraction	Variant detected
								RYR1	CACNA1S	Others
	Male	62	88	6	Sevoflurane+Desflurane	Not used	blood	Q155K
	Male	15	78	6	Isoflurane	Used	skeletal muscle	D2431E		G347* (CASQ1)
	Male	25	78	6	Sevoflurane	Used	skeletal muscle	R2454G
	Male	30	73	6	Enflurane	Used	skeletal muscle	R533H, P1592L		Q261P (TRPV1)
	Male	49	73	6	Sevoflurane	Used	skeletal muscle		R174W (homo)
	Male	22	73	6	Sevoflurane	Used	skeletal muscle	R3321S, Q3964Rfs*105
	Male	6	68	6	Sevoflurane	Not used	skeletal muscle	S2345R
	Male	41	68	6	Sevoflurane	Not used	blood	R2508H
	Male	29	68	6	Desflurane	Not used	blood	M2208K	D1382V	P571R (ATP2A1)
	Female	16	63	6	Sevoflurane	Not used	skeletal muscle	K3367R
	Male	25	63	6	Desflurane	Not used	skeletal muscle	W5020G		R522S (STIM1)
	Male	74	61	6	Desflurane	Not used	blood	Q155K
	Male	73	58	6	Sevoflurane	Not used	skeletal muscle			D27G (ATP2A1)
	Male	38	58	6	Enflurane	Used	skeletal muscle	E3104K, R3119H
	Male	33	58	6	Sevoflurane	Not used	skeletal muscle
	Male	20	58	6	Sevoflurane	Not used	skeletal muscle
	Male	19	58	6	Sevoflurane	Not used	skeletal muscle	P2366R
	Male	23	58	6	Sevoflurane	Not used	skeletal muscle			A41V (ITPR3)
	Female	Unknown	58	6	Halothane	Used	blood	T2206M
	Male	49	58	6	Unknown	Not used	skeletal muscle
	Male	56	56	6	Sevoflurane	Not used	skeletal muscle			STAC3 framesift del exon3:c.266_282del:p.H89Lfs*20
	Male	7	53	6	Sevoflurane	Not used	skeletal muscle	R614L
	Female	60	53	6	Sevoflurane	Used	skeletal muscle
	Male	42	53	6	Sevoflurane	Not used	skeletal muscle	S2345T		S2045G（ITPR3）
	Female	44	53	6	Sevoflurane	Not used	skeletal muscle	R163C
	Male	18	53	6	Isoflurane	Used	skeletal muscle	P1592L
	Male	16	53	6	Sevoflurane	Not used	skeletal muscle
	Female	0	53	6	Sevoflurane	Not used	blood	R614L, R530H
	Female	32	53	6	Halothane	Used	skeletal muscle		F1060V
	Male	44	53	6	Isoflurane	Not used	skeletal muscle			G586V (STIM1)
	Male	25	53	6	Sevoflurane	Not used	blood	V3602M
	Male	31	50	6	Isoflurane	Not used	skeletal muscle	R533H, P1592L (homo)		L30fs (STAC3)
	Male	52	48	5	Halothane	Used	blood		R174W
	Male	18	48	5	Sevoflurane	Not used	skeletal muscle	V2280I, R2625C		E376* (HRC)
	Male	35	45	5	Isoflurane	Not used	skeletal muscle		F1161L (homo)	R436C (JPH2)
	Male	8	45	5	Sevoflurane	Not used	skeletal muscle
	Male	31	43	5	Sevoflurane	Used	skeletal muscle	R614L
	Male	31	43	5	Isoflurane	Used	skeletal muscle	D167G		R772C (TRPV1)
	Male	5	43	5	Sevoflurane	Not used	skeletal muscle
	Female	53	43	5	Sevoflurane	Not used	skeletal muscle
	Female	24	43	5	Halothane	Used	blood	S604P
	Male	21	43	5	Halothane+Sevoflurane	Not used	skeletal muscle
	Female	63	43	5	Sevoflurane	Used	skeletal muscle	R2508C
	Male	11	43	5	Sevoflurane	Not used	blood			D261_V262insDD (HRC)
	Female	21	40	5	Halothane	Used	skeletal muscle
	Male	47	38	5	Isoflurane	Not used	skeletal muscle
	Female	24	38	5	Isoflurane	Not used	skeletal muscle	R2163H
	Female	32	38	5	Unknown	Unknown	skeletal muscle		G321V
	Male	37	35	5	Unknown	Used	skeletal muscle			G347* (CASQ1)
	Male	82	35	5	Desflurane	Not used	blood	Q155K

## Sheet: S3 CICR test
	CICR Result	Sex	Age	Reason for CICR testing	DNA extraction	RYR1	CACNA1S	Others
	Positive	F	35	Family history of MH	blood
	Positive	F	39	Family history of MH	skeletal muscle
	Positive	F	65	Family history of MH	skeletal muscle			D297N (TRPV1)
	Positive	F	16	Suspected MH	skeletal muscle	K3367R
	Positive	F	41	Suspected MH	skeletal muscle
	Positive	M	73	Suspected MH	skeletal muscle			D27G (ATP2A1)
	Positive	M	52	Suspected MH	blood		R174W
	Positive	M	47	Family history of MH	blood		R174W
	Positive	M	72	Family history of MH	blood			K249_E253del
	Positive	F	25	Suspected MH	skeletal muscle
	Positive	M	18	Suspected MH	skeletal muscle
	Positive	M	12	Suspected MH	skeletal muscle		A560T
	Positive	M	10	Multi-minicore Disease	skeletal muscle	T84M
	Positive	M	62	Family history of MH	skeletal muscle
	Positive	F	77	Family history of MH	skeletal muscle	L4838V
	Positive	M	49	Family history of MH	skeletal muscle	L4838V
	Positive	F	52	Family history of MH	skeletal muscle	L4838V
	Positive	M	27	Family history of MH	skeletal muscle	L4838V
	Positive	F	25	Family history of MH	skeletal muscle	L4838V
	Positive	F	31	Family history of MH	skeletal muscle
	Positive	M	11	Family history of MH	skeletal muscle	L4838V
	Positive	M	44	Family history of MH	skeletal muscle	L4838V
	Positive	F	41	Family history of MH	skeletal muscle			R369C (ASPH)
	Positive	F	15	Family history of MH	skeletal muscle	L4838V		R369C (ASPH)
	Positive	M	13	Family history of MH	skeletal muscle			R369C (ASPH)
	Positive	M	45	Family history of MH	skeletal muscle
	Positive	M	15	Suspected MH	skeletal muscle	D2431E		G347* (CASQ1)
	Positive	M	31	Suspected MH	skeletal muscle	R614L
	Positive	F	40	Family history of MH	skeletal muscle	I2358T
	Positive	F	39	Family history of MH	skeletal muscle	E176D R274H
	Positive	M	61	Suspected MH	skeletal muscle	R614L
	Positive	M	52	Suspected MH	skeletal muscle
	Positive	M	7	Suspected MH	skeletal muscle	R614L
	Positive	M	18	Suspected MH	skeletal muscle
	Positive	F	3	Multi-minicore Disease	skeletal muscle	I4898T
	Positive	M	25	Suspected MH	skeletal muscle	R2454G
	Positive	F	10	Family history of MH	skeletal muscle	E3104K
	Positive	F	40	Family history of MH	skeletal muscle	N3913D
	Positive	M	33	Suspected MH	skeletal muscle	G341R
	Positive	M	34	Family history of MH	skeletal muscle
	Positive	M	48	Family history of MH	skeletal muscle	K3367R		R436C (JPH2)
	Positive	M	34	Family history of MH	skeletal muscle	R367Q		T808I (ITPR3), T969I (ITPR2)
	Positive	M	31	Suspected MH	skeletal muscle	D167G		R772C (TRPV1)
	Positive	M	60	Family history of MH	skeletal muscle
	Positive	F	21	Suspected MH	skeletal muscle
	Positive	M	6	Suspected MH	skeletal muscle	S2345R
	Positive	M	47	Family history of MH	skeletal muscle	R2336H
	Positive	M	39	hyperCKaemia	skeletal muscle+blood
	Positive	F	22	Family history of MH	skeletal muscle	Q155K		A196V (CASQ1), R522S (STIM1)
	Positive	F	46	Multi-minicore Disease	skeletal muscle
	Positive	M	11	Family history of MH	skeletal muscle
	Positive	M	14	Family history of MH	skeletal muscle	R2508H
	Positive	F	56	Family history of MH	skeletal muscle
	Positive	M	45	Family history of MH	skeletal muscle
	Positive	F	40	Family history of MH	skeletal muscle			S2045G, R527H (ITPR3)
	Positive	M	71	Family history of MH	skeletal muscle
	Positive	M	18	Suspected MH	skeletal muscle	V2280I, R2625C		E376* (HRC)
	Positive	F	1	Suspected MH	skeletal muscle
	Positive	M	5	Suspected MH	skeletal muscle
	Positive	M	89	Family history of MH	skeletal muscle
	Positive	F	60	Suspected MH	skeletal muscle
	Positive	F	5	Multi-minicore Disease	skeletal muscle
	Positive	M	49	Suspected MH	skeletal muscle
	Positive	M	48	Rhabdomyolysis	skeletal muscle
	Positive	F	15	Suspected MH	skeletal muscle		S879P
	Positive	M	16	Suspected MH	skeletal muscle
	Positive	M	8	Suspected MH	skeletal muscle
	Positive	M	30	Suspected MH	skeletal muscle	R533H, P1592L		Q261P (TRPV1)
	Positive	M	38	Suspected MH	skeletal muscle			G347* (CASQ1)
	Positive	M	20	Family history of MH	skeletal muscle			I164M (CASQ1)
	Positive	M	67	Suspected MH	skeletal muscle			STAC3 framesift del H128fs*
	Positive	M	50	Family history of MH	skeletal muscle
	Positive	M	42	Family history of MH	skeletal muscle
	Positive	F	17	Family history of MH	skeletal muscle
	Positive	F	36	Suspected MH	skeletal muscle
	Positive	M	52	Suspected MH	skeletal muscle		D1382V	T310A (ITRP2)
	Positive	M	33	Suspected MH	skeletal muscle
	Positive	M	34	Suspected MH	skeletal muscle	G341R		V2386I (ITPR3)
	Positive	F	56	Suspected MH	skeletal muscle	R614L		G142S (STAC3)
	Positive	M	52	Suspected MH	skeletal muscle	A5025G		K350R (ASPH)
	Positive	F	73	Family history of MH	skeletal muscle	Q155K		R369C (ASPH)
	Positive	M	40	Family history of MH	skeletal muscle			R228Q (ITPR3)
	Positive	M	37	Suspected MH	skeletal muscle			V1867M (ITPR3)
	Positive	M	42	Suspected MH	skeletal muscle	S2345T		S2045G (ITPR3)
	Positive	F	32	Suspected MH	skeletal muscle		R174W
	Positive	M	42	hyperCKaemia	skeletal muscle
	Positive	M	37	Suspected MH	skeletal muscle			G347* (CASQ1)
	Positive	F	34	Family history of MH	skeletal muscle	K4477N		A115T (SYPL2)
	Positive	M	34	Suspected MH	skeletal muscle	E209K
	Positive	M	20	Suspected MH	skeletal muscle
	Positive	F	44	Suspected MH	skeletal muscle	R163C
	Positive	M	56	Suspected MH	skeletal muscle			STAC3 framesift del exon3:c.266_282del:p.H89Lfs*20
	Positive	F	31	Rhabdomyolysis	skeletal muscle			S2045G (ITPR3)
	Positive	M	19	Suspected MH	skeletal muscle	P2366R
	Positive	M	65	hyperCKaemia	skeletal muscle
	Positive	M	46	Others	skeletal muscle
	Positive	M	45	Family history of MH	skeletal muscle
	Positive	M	18	Suspected MH	skeletal muscle	P1592L
	Positive	F	51	Family history of MH	skeletal muscle
	Positive	M	62	Family history of MH	skeletal muscle
	Positive	F	70	Suspected MH	skeletal muscle
	Positive	F	1	Family history of MH	skeletal muscle	R163C
	Positive	M	53	hyperCKaemia	skeletal muscle
	Positive	F	24	Suspected MH	blood	S604P
	Positive	M	31	Family history of MH	skeletal muscle	T84M
	Positive	M	25	Suspected MH	skeletal muscle	W5020G		R522S (STIM1)
	Positive	M	23	Suspected MH	skeletal muscle			A41V (ITPR3)
	Positive	F	14	Family history of MH	skeletal muscle	R2508H
	Positive	M	41	Suspected MH	blood	R2508H
	Positive	M	49	Suspected MH	blood
	Positive	F	Unknown	Family history of MH	blood
	Positive	F	52	Family history of MH	blood
	Positive	M	22	Suspected MH	skeletal muscle	R3321S,p.Q3964Rfs*105
	Positive	M	38	Family history of MH	skeletal muscle
	Positive	F	24	Family history of MH	skeletal muscle
	Positive	M	49	Suspected MH	skeletal muscle
	Positive	F	24	Suspected MH	skeletal muscle	R2163H
	Positive	M	31	Suspected MH	skeletal muscle	R533H, P1592L (homo)		L30fs (STAC3)
	Positive	F	63	Suspected MH	skeletal muscle	R2508C
	Positive	M	35	Suspected MH	skeletal muscle	L4838V
	Positive	M	58	Family history of MH	skeletal muscle	L4838V
	Positive	F	13	Family history of MH	skeletal muscle	R2508C
	Positive	M	18	Family history of MH	skeletal muscle			E211K (TRPV1)
	Positive	F	7	Multi-minicore Disease	skeletal muscle
	Positive	F	33	Multi-minicore Disease family	skeletal muscle
	Positive	M	70	Family history of MH	blood	V2168M
	Positive	F	46	Family history of MH	skeletal muscle			H9Lfs*17 (HRC)
	Positive	F	49	Family history of MH	skeletal muscle
	Positive	F	32	Suspected MH	skeletal muscle		G321V
	Positive	M	34	Family history of MH	skeletal muscle
	Positive	F	83	Suspected MH	blood	T2206M
	CICR Result	Sex	Age	Reason for CICR testing	DNA extraction	RYR1	CACNA1S	Others
	Negative	M	40	Rhabdomyolysis	skeletal muscle	I4184M
	Negative	M	50	Suspected MH	skeletal muscle	D167G (homo）		G586V(STIM1)
	Negative	F	44	Family history of MH	skeletal muscle
	Negative	F	63	Family history of MH	skeletal muscle
	Negative	M	75	Family history of MH	skeletal muscle
	Negative	M	16	Family history of MH	skeletal muscle
	Negative	M	9	Suspected MH	skeletal muscle		R174W
	Negative	M	23	Suspected MH	skeletal muscle
	Negative	M	38	Suspected MH	skeletal muscle	E3104K, R3119H
	Negative	F	37	Family history of MH	skeletal muscle	R274H		T969I (ITPR2)
	Negative	M	19	Family history of MH	skeletal muscle
	Negative	M	39	Family history of MH	skeletal muscle
	Negative	M	21	Family history of MH	skeletal muscle
	Negative	M	5	hyperCKaemia	skeletal muscle
	Negative	F	24	Family history of MH	skeletal muscle
	Negative	M	73	Suspected MH	skeletal muscle
	Negative	M	34	Suspected MH	skeletal muscle
	Negative	M	28	Family history of MH	skeletal muscle			D723N (ITPR2)
	Negative	M	16	Suspected MH	skeletal muscle
	Negative	F	53	Suspected MH	skeletal muscle
	Negative	M	24	Suspected MH	skeletal muscle
	Negative	F	63	Family history of MH	skeletal muscle			K350R (ASPH)
	Negative	M	68	Family history of MH	skeletal muscle
	Negative	M	66	Suspected MH	skeletal muscle
	Negative	M	47	Suspected MH	skeletal muscle		R174W (homo)
	Negative	M	7	Suspected MH	skeletal muscle
	Negative	M	57	Suspected MH	skeletal muscle	R2615H
	Negative	F	30	hyperCKaemia	skeletal muscle
	Negative	M	68	Family history of MH	skeletal muscle
	Negative	M	41	Suspected MH	skeletal muscle			S279L(CACNB1)
	Negative	M	27	Suspected MH	skeletal muscle
	Negative	M	35	Suspected MH	skeletal muscle
	Negative	M	32	Family history of MH	skeletal muscle
	Negative	M	18	Rhabdomyolysis	skeletal muscle
	Negative	M	55	Suspected MH	skeletal muscle
	Negative	M	24	Multi-minicore Disease	skeletal muscle		L298I	R436C (JPH2)
	Negative	M	40	Others	skeletal muscle
	Negative	M	49	Suspected MH	skeletal muscle
	Negative	M	14	hyperCKaemia	skeletal muscle
	Negative	M	15	Suspected MH	skeletal muscle
	Negative	M	19	Suspected MH	skeletal muscle
	Negative	F	6	Suspected MH	skeletal muscle	R870W
	Negative	M	75	Suspected MH	skeletal muscle			K249_E253del (JSRP1)
	Negative	M	44	hyperCKaemia	skeletal muscle
	Negative	F	62	Family history of MH	skeletal muscle
	Negative	F	69	Suspected MH	skeletal muscle
	Negative	F	50	Family history of MH	skeletal muscle
	Negative	M	69	Suspected MH	skeletal muscle
	Negative	M	60	Suspected MH	skeletal muscle	R316L, M3266I
	Negative	M	44	Suspected MH	skeletal muscle			S61Lfs* (ORAI1)
	Negative	F	35	hyperCKaemia	skeletal muscle	E2824K
	Negative	M	41	Rhabdomyolysis	skeletal muscle
	Negative	F	16	Family history of MH	skeletal muscle			E975A (ITPR2)
	Negative	M	21	Family history of MH	skeletal muscle
	Negative	M	19	hyperCKaemia	skeletal muscle
	Negative	F	59	hyperCKaemia	skeletal muscle
	Negative	M	47	Suspected MH	skeletal muscle
	Negative	M	30	Suspected MH	skeletal muscle
	Negative	M	46	Family history of MH	skeletal muscle
	Negative	F	55	Family history of MH	skeletal muscle
	Negative	F	32	Suspected MH	skeletal muscle		F1060V
	Negative	F	22	hyperCKaemia	skeletal muscle	N3555I
	Negative	M	44	Suspected MH	skeletal muscle			G586V (STIM1)
	Negative	M	68	Family history of MH	skeletal muscle
	Negative	F	51	hyperCKaemia	skeletal muscle
	Negative	M	50	hyperCKaemia	skeletal muscle
	Negative	F	71	hyperCKaemia	skeletal muscle
	Negative	M	69	Suspected MH	skeletal muscle
	Negative	F	24	hyperCKaemia	skeletal muscle
	Negative	F	54	Others	skeletal muscle
	Negative	M	32	Suspected MH	skeletal muscle
	Negative	F	26	Suspected MH	skeletal muscle
	Negative	F	32	Family history of MH	skeletal muscle
	Negative	M	21	Suspected MH	skeletal muscle
	Negative	Unknown	Unknown	hyperCKaemia	skeletal muscle		D1382V	V508M (TRPV1)
	Negative	M	6	Family history of MH	skeletal muscle
	Negative	M	2	Family history of MH	skeletal muscle
	Negative	M	4	hyperCKaemia	skeletal muscle
	Negative	F	6	MmD family	skeletal muscle
	Negative	M	13	Suspected MH	skeletal muscle
	Negative	M	37	Family history of MH	skeletal muscle
	Negative	M	43	Family history of MH	skeletal muscle	E887K
	Negative	M	74	Suspected MH	skeletal muscle
	Negative	M	47	Family history of MH	skeletal muscle
	Negative	F	48	Family history of MH	skeletal muscle
	Negative	M	58	Family history of MH	skeletal muscle
	Negative	F	80	Suspected MH	skeletal muscle
	Negative	F	59	Family history of MH	skeletal muscle			S2045 (ITPR3)
	Negative	M	31	Suspected MH	skeletal muscle
	Negative	M	53	Suspected MH	skeletal muscle	R274H		I298S (ATP2A1)
	Negative	F	61	Family history of MH	skeletal muscle		N64D
	Negative	F	18	Multi-minicore Disease	skeletal muscle
	Negative	F	11	Suspected MH	skeletal muscle			S2045G (ITPR3)
	Negative	M	21	Suspected MH	skeletal muscle
	Negative	M	57	Multi-minicore Disease	skeletal muscle
	Negative	M	21	Suspected MH	skeletal muscle
	Negative	F	5	Multi-minicore Disease	skeletal muscle
	Negative	F	26	Suspected MH	skeletal muscle			R522S (STIM1)
	Negative	F	69	Family history of MH	skeletal muscle
	Negative	M	53	Suspected MH	skeletal muscle			R134P (ATP2A1)
	Negative	F	23	Family history of MH	skeletal muscle
	Negative	M	74	Suspected MH	skeletal muscle
	Negative	M	44	Others	blood
	Negative	M	35	Suspected MH	skeletal muscle		F1161L (homo)	R436C (JPH2)
	Negative	M	46	Suspected MH	skeletal muscle
	Negative	M	17	Others	skeletal muscle			R522S (STIM1)
	Negative	F	36	Family history of MH	skeletal muscle
	Negative	M	73	Family history of MH	blood
